# Supplementary material for: HB-EGF–EGFR Signaling in Bone Marrow Endothelial Cells Mediates Angiogenesis Associated with Multiple Myeloma
Source: Cancers (Basel). 2020 Jan 10;12(1):173. doi: 10.3390/cancers12010173 (PMC7017291; doi:10.3390/cancers12010173)
Supplement: Supplementary file 1 [file cancers-12-00173-s001.zip]

Archive with 2 entries (2 files):
- Supplementary Materials.pdf
- WB Figures.pdf
